# Supplementary material for: Six New Antimicrobial Metabolites from the Deep-Sea Sediment-Derived Fungus Aspergillus fumigatus SD-406
Source: Mar Drugs. 2021 Dec 21;20(1):4. doi: 10.3390/md20010004 (PMC8780737; doi:10.3390/md20010004)
Supplement: Supplementary file 1 [file marinedrugs-20-00004-s001.zip]

Archive with 4 entries (4 files):
- marinedrugs-1511161-supplementary/DP4+ probability analysis data for compound 1a (the major set).xlsx
- marinedrugs-1511161-supplementary/DP4+ probability analysis data for compound 1b (the minor set).xlsx
- marinedrugs-1511161-supplementary/DP4+ probability analysis data for compound 7.xlsx
- marinedrugs-1511161-supplementary/marinedrugs-1511161-supplementary-R3.pdf
