# Supplementary material for: Six New Antimicrobial Metabolites from the Deep-Sea Sediment-Derived Fungus Aspergillus fumigatus SD-406
Source: Mar Drugs. 2021 Dec 21;20(1):4. doi: 10.3390/md20010004 (PMC8780737; doi:10.3390/md20010004)
Supplement: Supplementary file 1 [file marinedrugs-20-00004-s001.zip › marinedrugs-1511161-supplementary/DP4+ probability analysis data for compound 1a (the major set).xlsx]

## Sheet: Main
Functional		Solvent?		Basis Set		Type of Data
mPW1PW91		PCM		6-31+G(d,p)		Shielding Tensors
		H (sDP4+)	0.995586	0.00441401	-	-	-	-	-	-	-	-	-	-	-	-	-	-
		C (sDP4+)	0.969523	0.0304769	-	-	-	-	-	-	-	-	-	-	-	-	-	-
		sDP4+	0.999861	0.00013935	-	-	-	-	-	-	-	-	-	-	-	-	-	-
		H (uDP4+)	0.721068	0.278932	-	-	-	-	-	-	-	-	-	-	-	-	-	-
		C (uDP4+)	0.988932	0.0110683	-	-	-	-	-	-	-	-	-	-	-	-	-	-
		uDP4+	0.995689	0.00431082	-	-	-	-	-	-	-	-	-	-	-	-	-	-
		H (DP4+)	0.998288	0.00171211	-	-	-	-	-	-	-	-	-	-	-	-	-	-
		C (DP4+)	0.999648	0.000351701	-	-	-	-	-	-	-	-	-	-	-	-	-	-
		DP4+	0.999999	6.03396e-07	-	-	-	-	-	-	-	-	-	-	-	-	-	-
			Shielding Tensors	Shielding Tensors	Shielding Tensors	Shielding Tensors	Shielding Tensors	Shielding Tensors	Shielding Tensors	Shielding Tensors	Shielding Tensors	Shielding Tensors	Shielding Tensors	Shielding Tensors	Shielding Tensors	Shielding Tensors	Shielding Tensors	Shielding Tensors
Nuclei	sp2?	Experimental	Isomer 1	Isomer 2	Isomer 3	Isomer 4	Isomer 5	Isomer 6	Isomer 7	Isomer 8	Isomer 9	Isomer 10	Isomer 11	Isomer 12	Isomer 13	Isomer 14	Isomer 15	Isomer 16
C	x	128.1	68.6962	68.6109
C	x	134.6	63.1499	64.3742
C	x	114.9	81.2418	82.3904
C	x	142.3	56.884	56.2636
C	x	122.7	75.294	74.4571
C	x	109.6	91.0691	91.7275
C	x	160.3	38.1517	38.1479
C	x	94.8	100.774	102.128
C	x	138.5	60.2215	59.3196
C	x	141.9	54.5136	54.9555
C	x	113.3	82.4799	82.7817
C	x	166.7	32.3168	33.8673
C	x	119.5	78.1578	76.2045
C		55.3	141.061	141.237
C		59.6	131.605	130.936
C		28.3	164.034	160.789
C		25.2	167.789	172.053
C		49.5	143.685	145.138
C	x	141.1	49.7822	51.8343
C		20.2	167.557	167.972
C		27.1	175.103	174.792
C	x	172.6	21.9568	22.1063
C		51.6	143.151	143.147
H		11.75	23.3002	23.4929
H	x	8.17	23.005	22.8169
H	x	6.88	24.3882	24.2823
H	x	7.04	24.2152	24.2134
H	x	8.33	22.5767	22.3039
H	x	6.79	24.5355	24.6782
H		3.88	27.6103	27.5644
H		3.88	27.6023	27.5629
H		3.88	27.3662	27.3744
H		4.55	26.8499	25.886
H		2.25	29.1646	29.0967
H		1.87	29.5438	29.3332
H		1.89	29.2875	29.615
H		1.89	29.5045	29.5897
H		3.89	27.215	27.7849
H		4.01	27.3306	27.572
H		2.19	29.3759	29.4574
H		2.19	29.39	29.4044
H		2.19	29.3998	29.3702
H		2.06	28.9583	29.8171
H		2.06	29.4675	29.2487
H		2.06	29.2828	29.5933
H		3.67	27.756	27.9008
H		3.67	27.7583	28.0244
H		3.67	27.7229	27.8912

## Sheet: Calculo DP4
	TMS (13C)	TMS (1H)	TMS (13C, sp2)	TMS (13C, sp3)	TMS (1H, sp2)	TMS (1H, sp3)
Promedio			-0.920103	2.90851	0.34745	-0.0179637						All	2.61045e-63					Experimental	A	B	C	D	E	F	G	H	I	J	K	L	M	N	O	P
Sigma	1.55688	0.104352	1.74836	1.60002	0.117602	0.111827						C	1.68107e-23					DP4++
DF	6.22741	3.89349	5.36432	6.26933	4.91104	3.65112						H	1.60854e-40
1.62983e-23	5.12336e-25	0	0	0	0	0	0	0	0	0	0	0	0	0	0
2.61008e-63	3.63765e-67	0	0	0	0	0	0	0	0	0	0	0	0	0	0		1.60144e-40	7.10014e-43	0	0	0	0	0	0	0	0	0	0	0	0	0	0		23	2317.7	287954	2333.34	2326.78	0	0	0	0	0	0	0	0	0	0	0
Probabilidad																	Probabilidad																	C?	Exp C	Exp C^2	Unscaled C
A	B	C	D	E	F	G	H	I	J	K	L	M	N	O	P		A	B	C	D	E	F	G	H	I	J	K	L	M	N	O	P					A	B	C	D	E	F	G	H	I	J	K	L	M
0.48056	0.425783																																	1	128.1	16409.6	127.913	127.999
0.298719	0.141848																																	1	134.6	18117.2	133.46	132.235
0.450542	0.337363																																	1	114.9	13202	115.368	114.219
0.111553	0.238566																																	1	142.3	20249.3	139.725	140.346
0.190259	0.422816																																	1	122.7	15055.3	121.315	122.152
0.0125409	0.00914977																																	1	109.6	12012.2	105.54	104.882
0.307522	0.373942																																	1	160.3	25696.1	158.458	158.462
0.453752	0.289545																																	1	94.8	8987.04	95.8359	94.4817
0.1517	0.373174																																	1	138.5	19182.2	136.388	137.29
0.328786	0.36411																																	1	141.9	20135.6	142.096	141.654
0.373297	0.377051																																	1	113.3	12836.9	114.13	113.828
0.232084	0.0786287																																	1	166.7	27788.9	164.293	162.742
0.231109	0.256157																																	1	119.5	14280.2	118.452	120.405
0.145996	0.159899																																	1	55.3	3058.09	55.5483	55.3728
0.0290156	0.0125285																																	1	59.6	3552.16	65.0045	65.673
0.179695	0.00795735																																	1	28.3	800.89	32.5752	35.8204
0.317552	0.0383288																																	1	25.2	635.04	28.8201	24.5563
0.21785	0.476935																																	1	49.5	2450.25	52.9246	51.4714
0.00314525	0.0129299																																	1	141.1	19909.2	146.827	144.775
0.0041561	0.00461078																																	1	20.2	408.04	29.0528	28.6378
0.00071762	0.00103968																																	1	27.1	734.41	21.5065	21.817
0.0313467	0.0276058																																	1	172.6	29790.8	174.653	174.503
0.438755	0.489059																																	1	51.6	2662.56	53.4583	53.4627
																																		0
5.37833e-05	4.03707e-05																5.37833e-05	4.03707e-05																0
0.000973258	0.000679061																0.000973258	0.000679061																0
0.00289894	0.00209106																0.00289894	0.00209106																0
0.00245955	0.00281426																0.00245955	0.00281426																0
0.000429644	0.000278301																0.000429644	0.000278301																0
0.00407481	0.010576																0.00407481	0.010576																0
0.327374	0.278985																0.327374	0.278985																0
0.356707	0.274467																0.356707	0.274467																0
0.0545878	0.0356072																0.0545878	0.0356072																0
0.0980198	0.000531773																0.0980198	0.000531773																0
0.0481486	0.313363																0.0481486	0.313363																0
0.0281846	0.324045																0.0281846	0.324045																0
0.381124	0.0345193																0.381124	0.0345193																0
0.0345948	0.0437877																0.0345948	0.0437877																0
0.0153066	0.0800102																0.0153066	0.0800102																0
0.126215	0.274841																0.126215	0.274841																0
0.0122964	0.0147219																0.0122964	0.0147219																0
0.0111396	0.0221578																0.0111396	0.0221578																0
0.0104208	0.0296023																0.0104208	0.0296023																0
0.0891547	0.00350083																0.0891547	0.00350083																0
0.0141044	0.362079																0.0141044	0.362079																0
0.0762868	0.0125542																0.0762868	0.0125542																0
0.454517	0.190913																0.454517	0.190913																0
0.445075	0.0488278																0.445075	0.0488278																0
0.40965	0.213311																0.40965	0.213311																0
																																		0
																																		0
																																		0
																																		0
																																		0
																																		0
																																		0
																																		0
																																		0
																																		0
																																		0
																																		0
																																		0
																																		0
																																		0
																																		0
																																		0
																																		0
																																		0
																																		0
																																		0
																																		0
																																		0
																																		0
																																		0
																																		0
																																		0
																																		0
																																		0
																																		0
																																		0
																																		0
																																		0
																																		0
																																		0
																																		0
																																		0
																																		0
																																		0
																																		0
																																		0
																																		0
																																		0
																																		0
																																		0
																																		0
																																		0
																																		0
																																		0
																																		0
																																		0
																																		0
																																		0
																																		0
																																		0
																																		0
																																		0
																																		0
																																		0
																																		0
																																		0
																																		0
																																		0
																																		0
																																		0
																																		0
																																		0
																																		0
																																		0
																																		0
																																		0
																																		0
																																		0
																																		0
																																		0
																																		0
																																		0
																																		0
																																		0
																																		0
																																		0
																																		0
																																		0
																																		0
																																		0
																																		0
																																		0
																																		0
																																		0
																																		0
																																		0
																																		0
																																		0
																																		0
																																		0
																																		0
																																		0
																																		0
																																		0
																																		0
																																		0
																																		0
																																		0
																																		0
																																		0
																																		0
																																		0
																																		0
																																		0
																																		0
																																		0
																																		0
																																		0
																																		0
																																		0
																																		0
																																		0
																																		0
																																		0
																																		0
																																		0
																																		0
																																		0
																																		0
																																		0
																																		0
																																		0
																																		0
																																		0
																																		0
																																		0
																																		0
																																		0
																																		0
																																		0
																																		0
																																		0
[truncated: 120 more columns]

## Sheet: Chemical Shifts
	Chemical Shifts			TMS	C	196.609
					H	31.56
Experimental	Unscaled Shifts																	Error Unscaled																	Scaled shifts
	A	B	C	D	E	F	G	H	I	J	K	L	M	N	O	P		A	B	C	D	E	F	G	H	I	J	K	L	M	N	O	P		A	B	C	D	E	F	G	H	I	J	K	L	M	N	O
128.1	127.913	127.999																-0.186712	-0.101452																128.021	128.404
134.6	133.46	132.235																-1.14045	-2.36474																133.732	132.767
114.9	115.368	114.219																0.467699	-0.680919																115.102	114.214
142.3	139.725	140.346																-2.5745	-1.95415																140.185	141.12
122.7	121.315	122.152																-1.38451	-0.547662																121.227	122.384
109.6	105.54	104.882																-4.05958	-4.71805																104.982	104.598
160.3	158.458	158.462																-1.8422	-1.83847																159.475	159.776
94.8	95.8359	94.4817																1.03593	-0.318325																94.9887	93.8873
138.5	136.388	137.29																-2.11202	-1.21016																136.748	137.973
141.9	142.096	141.654																0.195918	-0.246022																142.626	142.467
113.3	114.13	113.828																0.829549	0.527743																113.827	113.811
166.7	164.293	162.742																-2.40736	-3.95781																165.483	164.184
119.5	118.452	120.405																-1.04837	0.904975																118.278	120.584
55.3	55.5483	55.3728																0.248261	0.0727719																53.5017	53.6116
59.6	65.0045	65.673																5.40445	6.07301																63.2394	64.2192
28.3	32.5752	35.8204																4.27518	7.52037																29.8448	33.4759
25.2	28.8201	24.5563																3.62006	-0.643686																25.9779	21.8758
49.5	52.9246	51.4714																3.42461	1.97145																50.8	49.5939
141.1	146.827	144.775																5.72725	3.67518																147.498	145.681
20.2	29.0528	28.6378																8.85284	8.43785																26.2176	26.0791
27.1	21.5065	21.817																-5.59351	-5.28299																18.4466	19.0547
172.6	174.653	174.503																2.05271	1.90314																176.152	176.296
51.6	53.4583	53.4627																1.85835	1.86266																51.3496	51.6445
11.75	8.25981	8.06706																-3.49019	-3.68294																8.89853	8.61154
8.17	8.55503	8.74314																0.385029	0.573138																9.2458	9.38585
6.88	7.1718	7.27767																0.291798	0.397673																7.61867	7.70747
7.04	7.34481	7.34655																0.304813	0.306548																7.82219	7.78635
8.33	8.98327	9.25608																0.653266	0.926079																9.74955	9.97331
6.79	7.02452	6.88178																0.234518	0.0917798																7.44542	7.25406
3.88	3.94965	3.99562																0.069654	0.115622																3.82837	3.94858
3.88	3.95772	3.9971																0.0777206	0.117097																3.83786	3.95027
3.88	4.19381	4.18558																0.313807	0.305583																4.11558	4.16614
4.55	4.71013	5.67402																0.16013	1.12402																4.72294	5.87083
2.25	2.3954	2.46332																0.145404	0.213318																2.00007	2.19365
1.87	2.01616	2.22677																0.146159	0.356768																1.55395	1.92274
1.89	2.27245	1.94496																0.382452	0.0549629																1.85543	1.59999
1.89	2.05553	1.97024																0.165529	0.0802441																1.60026	1.62894
3.89	4.34498	3.77511																0.45498	-0.114891																4.29341	3.69603
4.01	4.22944	3.98802																0.219439	-0.0219829																4.15749	3.93987
2.19	2.18406	2.10258																-0.00593951	-0.0874198																1.75146	1.78051
2.19	2.16995	2.15561																-0.020049	-0.0343923																1.73486	1.84124
2.19	2.16019	2.18978																-0.0298094	-0.000219245																1.72338	1.88038
2.06	2.60165	1.74289																0.541654	-0.317106																2.24268	1.36856
2.06	2.09248	2.3113																0.0324793	0.251301																1.64373	2.01955
2.06	2.27718	1.9667																0.217183	-0.0933008																1.861	1.62488
3.67	3.80401	3.65922																0.134006	-0.0107781																3.65704	3.56331
3.67	3.8017	3.53557																0.131698	-0.134432																3.65433	3.42169
3.67	3.83713	3.6688																0.167126	-0.00120007																3.696	3.57428
[truncated: 17 more columns]

## Sheet: Statistics
		B3LYP	B3LYP	B3LYP	B3LYP	B3LYP	B3LYP	B3LYP	B3LYP	B3LYP	B3LYP	B3LYP	B3LYP	mPW1PW91	mPW1PW91	mPW1PW91	mPW1PW91	mPW1PW91	mPW1PW91	mPW1PW91	mPW1PW91	mPW1PW91	mPW1PW91	mPW1PW91	mPW1PW91
		Gas Phase	Gas Phase	Gas Phase	Gas Phase	Gas Phase	Gas Phase	PCM	PCM	PCM	PCM	PCM	PCM	Gas Phase	Gas Phase	Gas Phase	Gas Phase	Gas Phase	Gas Phase	PCM	PCM	PCM	PCM	PCM	PCM
		6-31G(d)	6-31G(d,p)	6-31+G(d,p)	6-311G(d)	6-311G(d,p)	6-311+G(d,p)	6-31G(d)	6-31G(d,p)	6-31+G(d,p)	6-311G(d)	6-311G(d,p)	6-311+G(d,p)	6-31G(d)	6-31G(d,p)	6-31+G(d,p)	6-311G(d)	6-311G(d,p)	6-311+G(d,p)	6-31G(d)	6-31G(d,p)	6-31+G(d,p)	6-311G(d)	6-311G(d,p)	6-311+G(d,p)
TMS	C	189.715	191.55	192.59	183.613	183.89	183.425	190.072	191.894	193.071	184.105	184.35	183.889	193.86	195.536	196.095	188.845	189.159	188.679	194.267	195.928	196.609	188.237	188.488	188.019
	H	32.1826	31.7142	31.6377	32.2012	31.9154	31.9017	32.1769	31.7082	31.6354	32.1985	31.9135	31.9016	32.1159	31.6431	31.5661	32.3737	32.0829	32.066	32.1073	31.6342	31.56	32.0903	31.795	31.7794
13C	μ	-6.15715	-4.61606	-2.68191	5.91751	6.53847	7.37113	-5.22641	-3.69604	-1.41664	7.27884	7.8086	8.91946	-4.78708	-3.34644	-2.18474	6.08432	6.78107	7.51542	-3.78728	-2.36505	-0.920103	6.32051	6.88451	7.9112
TMS-sp2	σ	2.4881	2.45534	2.29377	2.34929	2.24132	2.25215	1.83816	1.83738	1.99389	2.6465	2.40903	3.06411	2.41018	2.30354	2.1048	2.03971	2.04768	1.96513	1.72432	1.67451	1.74836	2.30998	2.1444	2.70164
non scaled	ν	6.53169	6.71433	8.04852	5.85943	5.02616	6.18926	4.62479	4.85981	6.56201	14.7419	8.78056	77.0241	7.0255	6.53053	6.55087	4.27583	4.12181	4.83931	4.48409	4.67254	5.36432	9.6047	6.66323	46.5625
	σ (normal)	2.96217	2.9074	2.63842	2.87726	2.84664	2.70956	2.40552	2.36753	2.38315	2.84927	2.73662	3.10835	2.8314	2.74187	2.50522	2.78214	2.81627	2.50538	2.2734	2.18624	2.18579	2.59483	2.54504	2.76457
13C	μ	1.30169	2.04739	3.58432	4.73268	5.26472	5.15711	1.59602	2.33587	4.04354	5.16473	5.67784	5.59907	0.745258	1.40997	2.43126	4.28356	4.85143	4.74827	1.0866	1.7422	2.90851	3.64118	4.15413	4.07177
TMS-sp3	σ	1.64843	1.76485	1.89926	2.28492	2.21155	2.29444	1.59394	1.75193	1.89524	2.35496	2.27057	2.39501	1.48416	1.51634	1.605	1.73986	1.68907	1.81447	1.43273	1.50789	1.60002	1.8576	1.78708	1.93521
non scaled	ν	6.28871	7.31553	7.18404	15.7276	14.1474	18.5839	6.06483	7.41489	7.35941	20.6973	17.4074	23.2351	5.69123	6.06996	6.03928	6.30303	6.17786	8.74423	5.55839	6.21607	6.26933	9.39748	8.59154	11.1564
	σ (normal)	1.98624	2.06919	2.24605	2.4519	2.39318	2.43421	1.93897	2.05159	2.23429	2.48348	2.41999	2.51011	1.83387	1.85009	1.9745	2.12398	2.07267	2.07455	1.78574	1.83361	1.95831	2.1048	2.05147	2.14652
13C	μ	0	0	0	0.00277449	0.0172877	0.00674284	0	0	0	0.000289038	0.0111267	1.21096e-06	0	0	0	-0.0234379	-0.0109713	-0.00668193	0	0	0	-0.0120936	-0.00495345	-0.00704883
TMS	σ	1.58055	1.85247	2.08726	1.921	1.83737	1.83264	1.52502	1.7837	2.03419	1.84099	1.73777	1.80268	1.26683	1.44624	1.59781	1.60284	1.5465	1.5815	1.22669	1.39104	1.55688	1.56	1.49141	1.57491
scaled	ν	5.9698	8.73613	10.3855	7.16395	6.34092	7.38631	6.08745	8.77712	10.1722	7.31515	6.36554	7.9432	4.19213	5.32533	6.11338	4.90493	4.48449	5.76123	4.43106	5.57631	6.22741	5.79833	5.22565	6.67108
	σ (normal)	1.94342	2.11978	2.33267	2.26664	2.22047	2.15263	1.87053	2.04211	2.28019	2.1664	2.10169	2.09399	1.7325	1.83453	1.96077	2.07778	2.0586	1.96008	1.65399	1.74974	1.90461	1.93468	1.8987	1.8967
1H	μ	-0.171925	0.0159485	0.138598	-0.0354161	0.111883	0.162719	-0.091308	0.0971134	0.238028	0.062934	0.206232	0.266995	-0.0443987	0.13999	0.238698	0.305337	0.477599	0.516385	0.0473524	0.232759	0.34745	0.133253	0.296871	0.343706
TMS-sp2	σ	0.194369	0.177174	0.163413	0.169267	0.149174	0.144683	0.171758	0.149112	0.13195	0.147634	0.123977	0.118743	0.184901	0.16657	0.148632	0.167843	0.142467	0.137882	0.161845	0.136467	0.117602	0.146815	0.116941	0.111844
non scaled	ν	13.8078	9.19837	6.839	10.9349	7.27386	5.78487	10.3365	7.26778	5.34657	8.85427	5.98685	5.19593	13.0422	8.59532	5.84044	10.2054	6.24979	5.39422	10.5755	6.95419	4.91104	8.76351	5.31536	4.87978
	σ (normal)	0.210646	0.201038	0.196459	0.187886	0.176398	0.179493	0.192159	0.178113	0.172397	0.169229	0.155875	0.156214	0.201381	0.191039	0.184977	0.187633	0.173418	0.174084	0.180888	0.165547	0.158815	0.168409	0.151612	0.150091
1H	μ	-0.0561575	-0.0722184	-0.0599729	-0.0288862	-0.0718407	-0.0509424	-0.0131677	-0.0272398	-0.00325076	0.0185637	-0.0215344	0.00762662	-0.0649484	-0.084856	-0.0747853	0.238708	0.192553	0.209335	-0.0206884	-0.038035	-0.0179637	0.0090667	-0.0386016	-0.0142804
TMS-sp3	σ	0.168657	0.148681	0.134488	0.149354	0.130248	0.1354	0.151376	0.130353	0.119097	0.125553	0.104728	0.114686	0.156481	0.135857	0.126639	0.14775	0.123002	0.131123	0.136409	0.115746	0.111827	0.125046	0.0980982	0.110542
non scaled	ν	6.95016	4.8281	4.04736	3.9246	3.342	3.53082	7.44085	4.71548	3.97176	3.46635	2.75586	3.03266	6.12888	4.22332	3.68368	3.87844	3.12441	3.38758	6.25884	4.02594	3.65112	3.53603	2.59945	2.89114
	σ (normal)	0.199099	0.19085	0.183392	0.205402	0.192812	0.1958	0.176218	0.167701	0.16253	0.18129	0.171176	0.177645	0.189697	0.182109	0.178954	0.204092	0.188383	0.193248	0.16432	0.157201	0.157779	0.179107	0.166418	0.175278
1H	μ	0	0	0	-0.000179291	0.0021919	0.000608421	0	0	0	-0.000604127	0.00210487	0.00116225	0	0	0	-0.0012447	0.000240715	-0.000913512	0	0	0	-0.0013901	0.00108649	0.000381146
TMS	σ	0.139819	0.128443	0.127254	0.11648	0.113258	0.118515	0.1292	0.115038	0.110343	0.103074	0.0954158	0.0990949	0.128023	0.119938	0.121682	0.112954	0.10971	0.11742	0.116753	0.105071	0.104352	0.100698	0.0930643	0.0983406
scaled	ν	5.94175	4.81145	4.70287	3.29476	3.19661	3.40946	6.40805	4.8971	4.273	3.22789	2.84979	2.92919	5.0298	4.30333	4.31843	3.1597	3.06114	3.39377	5.54277	4.32256	3.89349	3.15667	2.78407	2.89125
	σ (normal)	0.171655	0.16663	0.166445	0.17657	0.175245	0.177658	0.155407	0.147865	0.147518	0.158326	0.157304	0.159931	0.164092	0.161331	0.163494	0.174909	0.173221	0.176632	0.145278	0.140549	0.144119	0.156234	0.155093	0.159406

## Sheet: Detailed Results
Functional		Solvent?		Basis Set		Type of Data
mPW1PW91		PCM		6-31+G(d,p)		Shielding Tensors
		Isomer 1	Isomer 2	Isomer 3	Isomer 4	Isomer 5	Isomer 6	Isomer 7	Isomer 8	Isomer 9	Isomer 10	Isomer 11	Isomer 12	Isomer 13	Isomer 14	Isomer 15	Isomer 16
sDP4+ (H data)		0.995586	0.00441401	-	-	-	-	-	-	-	-	-	-	-	-	-	-
sDP4+ (C data)		0.969523	0.0304769	-	-	-	-	-	-	-	-	-	-	-	-	-	-
sDP4+ (all data)		0.999861	0.00013935	-	-	-	-	-	-	-	-	-	-	-	-	-	-
uDP4+ (H data)		0.721068	0.278932	-	-	-	-	-	-	-	-	-	-	-	-	-	-
uDP4+ (C data)		0.988932	0.0110683	-	-	-	-	-	-	-	-	-	-	-	-	-	-
uDP4+ (all data)		0.995689	0.00431082	-	-	-	-	-	-	-	-	-	-	-	-	-	-
DP4+ (H data)		0.998288	0.00171211	-	-	-	-	-	-	-	-	-	-	-	-	-	-
DP4+ (C data)		0.999648	0.000351701	-	-	-	-	-	-	-	-	-	-	-	-	-	-
DP4+ (all data)		0.999999	6.03396e-07	-	-	-	-	-	-	-	-	-	-	-	-	-	-
