# Supplementary material for: Six New Antimicrobial Metabolites from the Deep-Sea Sediment-Derived Fungus Aspergillus fumigatus SD-406
Source: Mar Drugs. 2021 Dec 21;20(1):4. doi: 10.3390/md20010004 (PMC8780737; doi:10.3390/md20010004)
Supplement: Supplementary file 1 [file marinedrugs-20-00004-s001.zip › marinedrugs-1511161-supplementary/DP4+ probability analysis data for compound 7.xlsx]

## Sheet: Main
Functional		Solvent?		Basis Set		Type of Data
mPW1PW91		PCM		6-31+G(d,p)		Shielding Tensors
		H (sDP4+)	0.889661	0.110339	-	-	-	-	-	-	-	-	-	-	-	-	-	-
		C (sDP4+)	0.991744	0.00825585	-	-	-	-	-	-	-	-	-	-	-	-	-	-
		sDP4+	0.998969	0.00103138	-	-	-	-	-	-	-	-	-	-	-	-	-	-
		H (uDP4+)	1	4.06218e-08	-	-	-	-	-	-	-	-	-	-	-	-	-	-
		C (uDP4+)	0.954756	0.0452437	-	-	-	-	-	-	-	-	-	-	-	-	-	-
		uDP4+	1	1.92497e-09	-	-	-	-	-	-	-	-	-	-	-	-	-	-
		H (DP4+)	1	5.03806e-09	-	-	-	-	-	-	-	-	-	-	-	-	-	-
		C (DP4+)	0.999606	0.000394327	-	-	-	-	-	-	-	-	-	-	-	-	-	-
		DP4+	1	1.98742e-12	-	-	-	-	-	-	-	-	-	-	-	-	-	-
			Shielding Tensors	Shielding Tensors	Shielding Tensors	Shielding Tensors	Shielding Tensors	Shielding Tensors	Shielding Tensors	Shielding Tensors	Shielding Tensors	Shielding Tensors	Shielding Tensors	Shielding Tensors	Shielding Tensors	Shielding Tensors	Shielding Tensors	Shielding Tensors
Nuclei	sp2?	Experimental	Isomer 1	Isomer 2	Isomer 3	Isomer 4	Isomer 5	Isomer 6	Isomer 7	Isomer 8	Isomer 9	Isomer 10	Isomer 11	Isomer 12	Isomer 13	Isomer 14	Isomer 15	Isomer 16
C		91.1	101.43	99.9309
C		74.9	119.134	119.452
C		92.4	105.179	103.192
C	x	166.5	33.2918	30.7775
C	x	196.3	1.89352	2.31875
C	x	133.4	66.5078	66.2249
C	x	130.2	63.4606	62.8862
C	x	128.3	69.6809	70.2998
C	x	133.7	62.0863	60.275
C	x	128.3	68.0315	72.3171
C	x	130.2	67.2773	62.7787
C	x	186.9	9.05045	5.97531
C	x	111.5	82.538	85.3231
C	x	196.7	1.31648	2.49275
C		5.6	188.663	187.974
C		71.9	122.18	122.454
C		68.3	124.723	123.102
C	x	129.8	71.7266	70.1096
C	x	131.9	57.7494	61.0857
C		29.2	163.187	163.883
C		22.2	169.944	171.104
C		13.5	181.034	181.821
C		51.6	144.495	144.368
H		4.4	26.8919	26.6436
H	x	8.25	22.2173	22.2297
H	x	7.53	23.6619	23.5714
H	x	7.67	23.3759	23.5237
H	x	7.53	23.589	23.4205
H	x	8.25	22.7058	22.7672
H		1.64	29.7988	29.8149
H		1.64	29.7622	29.8037
H		1.64	29.685	29.8299
H		4.34	27.1299	26.7944
H		4.45	26.6776	26.6976
H	x	5.41	25.7237	25.2955
H	x	5.43	25.4276	25.4517
H		1.99	29.5813	29.3109
H		1.99	29.4948	29.2799
H		1.3	30.3013	30.0476
H		1.3	30.2335	29.9762
H		0.83	30.5803	30.5347
H		0.83	30.833	30.8392
H		0.83	30.8966	30.6496
H		3.25	27.8332	27.8399
H		3.25	28.0193	27.802
H		3.25	28.4299	28.5476

## Sheet: Calculo DP4
	TMS (13C)	TMS (1H)	TMS (13C, sp2)	TMS (13C, sp3)	TMS (1H, sp2)	TMS (1H, sp3)
Promedio			-0.920103	2.90851	0.34745	-0.0179637						All	2.12139e-40					Experimental	A	B	C	D	E	F	G	H	I	J	K	L	M	N	O	P
Sigma	1.55688	0.104352	1.74836	1.60002	0.117602	0.111827						C	1.46863e-21					DP4++
DF	6.22741	3.89349	5.36432	6.26933	4.91104	3.65112						H	1.63545e-19
1.4565e-21	1.21248e-23	0	0	0	0	0	0	0	0	0	0	0	0	0	0
2.1192e-40	2.18796e-43	0	0	0	0	0	0	0	0	0	0	0	0	0	0		1.45499e-19	1.80453e-20	0	0	0	0	0	0	0	0	0	0	0	0	0	0		23	2424.4	325557	2447.44	2451.87	0	0	0	0	0	0	0	0	0	0	0
Probabilidad																	Probabilidad																	C?	Exp C	Exp C^2	Unscaled C
A	B	C	D	E	F	G	H	I	J	K	L	M	N	O	P		A	B	C	D	E	F	G	H	I	J	K	L	M	N	O	P					A	B	C	D	E	F	G	H	I	J	K	L	M
0.0627261	0.0184526																																	1	91.1	8299.21	95.1793	96.6785
0.316554	0.402861																																	1	74.9	5610.01	77.4755	77.1574
0.0885284	0.385548																																	1	92.4	8537.76	91.4303	93.4173
0.071217	0.37274																																	1	166.5	27722.2	163.318	165.832
0.458175	0.229795																																	1	196.3	38533.7	194.716	194.291
0.0286971	0.0281332																																	1	133.4	17795.6	130.102	130.385
0.0680669	0.0539808																																	1	130.2	16952	133.149	133.723
0.144354	0.0643837																																	1	128.3	16460.9	126.929	126.31
0.358786	0.112132																																	1	133.7	17875.7	134.523	136.335
0.471192	0.0107538																																	1	128.3	16460.9	128.578	124.292
0.227628	0.0489452																																	1	130.2	16952	129.332	133.831
0.136697	0.014664																																	1	186.9	34931.6	187.559	190.634
0.14831	0.217409																																	1	111.5	12432.2	114.071	111.286
0.494521	0.144828																																	1	196.7	38690.9	195.293	194.117
0.209878	0.411467																																	1	5.6	31.36	7.94622	8.63562
0.34479	0.419451																																	1	71.9	5169.61	74.4291	74.1553
0.166325	0.0402919																																	1	68.3	4664.89	71.8861	73.5074
0.00659427	0.020351																																	1	129.8	16848	124.883	126.5
0.00229108	0.0476117																																	1	131.9	17397.6	138.86	135.524
0.230701	0.341178																																	1	29.2	852.64	33.4225	32.7264
0.220738	0.430271																																	1	22.2	492.84	26.6654	25.5054
0.199943	0.126043																																	1	13.5	182.25	15.5754	14.7884
0.126073	0.148674																																	1	51.6	2662.56	52.1141	52.2416
																																		0
0.342052	0.203069																0.342052	0.203069																0
0.0176247	0.0254845																0.0176247	0.0254845																0
0.0625731	0.0827625																0.0625731	0.0827625																0
0.207342	0.0355547																0.207342	0.0355547																0
0.118687	0.329457																0.118687	0.329457																0
0.288217	0.103746																0.288217	0.103746																0
0.325068	0.274887																0.325068	0.274887																0
0.235354	0.303429																0.235354	0.303429																0
0.115254	0.23993																0.115254	0.23993																0
0.0722867	0.426165																0.0722867	0.426165																0
0.205753	0.497586																0.205753	0.497586																0
0.456275	0.0242392																0.456275	0.0242392																0
0.0429127	0.098928																0.0429127	0.098928																0
0.207326	0.34558																0.207326	0.34558																0
0.432343	0.263908																0.432343	0.263908																0
0.281661	0.317713																0.281661	0.317713																0
0.480535	0.165343																0.480535	0.165343																0
0.126805	0.262853																0.126805	0.262853																0
0.239213	0.0709952																0.239213	0.0709952																0
0.132781	0.391388																0.132781	0.391388																0
0.0517875	0.129329																0.0517875	0.129329																0
0.272119	0.0914086																0.272119	0.0914086																0
0.0307543	0.0082359																0.0307543	0.0082359																0
																																		0
																																		0
																																		0
																																		0
																																		0
																																		0
																																		0
																																		0
																																		0
																																		0
																																		0
																																		0
																																		0
																																		0
																																		0
																																		0
																																		0
																																		0
																																		0
																																		0
																																		0
																																		0
																																		0
																																		0
																																		0
																																		0
																																		0
																																		0
																																		0
																																		0
																																		0
																																		0
																																		0
																																		0
																																		0
																																		0
																																		0
																																		0
																																		0
																																		0
																																		0
																																		0
																																		0
																																		0
																																		0
																																		0
																																		0
																																		0
																																		0
																																		0
																																		0
																																		0
																																		0
																																		0
																																		0
																																		0
																																		0
																																		0
																																		0
																																		0
																																		0
																																		0
																																		0
																																		0
																																		0
																																		0
																																		0
																																		0
																																		0
																																		0
																																		0
																																		0
																																		0
																																		0
																																		0
																																		0
																																		0
																																		0
																																		0
																																		0
																																		0
																																		0
																																		0
																																		0
																																		0
																																		0
																																		0
																																		0
																																		0
																																		0
																																		0
																																		0
																																		0
																																		0
																																		0
																																		0
																																		0
																																		0
																																		0
																																		0
																																		0
																																		0
																																		0
																																		0
																																		0
																																		0
																																		0
																																		0
																																		0
																																		0
																																		0
																																		0
																																		0
																																		0
																																		0
																																		0
																																		0
																																		0
																																		0
																																		0
																																		0
																																		0
																																		0
																																		0
																																		0
																																		0
																																		0
																																		0
																																		0
																																		0
																																		0
																																		0
																																		0
																																		0
																																		0
																																		0
																																		0
																																		0
																																		0
[truncated: 120 more columns]

## Sheet: Chemical Shifts
	Chemical Shifts			TMS	C	196.609
					H	31.56
Experimental	Unscaled Shifts																	Error Unscaled																	Scaled shifts
	A	B	C	D	E	F	G	H	I	J	K	L	M	N	O	P		A	B	C	D	E	F	G	H	I	J	K	L	M	N	O	P		A	B	C	D	E	F	G	H	I	J	K	L	M	N	O
91.1	95.1793	96.6785																4.07931	5.57853																93.8706	95.2607
74.9	77.4755	77.1574																2.57553	2.25744																75.6826	75.3002
92.4	91.4303	93.4173																-0.969677	1.01731																90.019	91.9261
166.5	163.318	165.832																-3.18237	-0.667991																163.872	165.971
196.3	194.716	194.291																-1.58405	-2.00927																196.129	195.07
133.4	130.102	130.385																-3.29834	-3.01545																129.748	129.725
130.2	133.149	133.723																2.94888	3.52328																132.879	133.139
128.3	126.929	126.31																-1.37139	-1.99036																126.488	125.559
133.7	134.523	136.335																0.823139	2.63451																134.29	135.809
128.3	128.578	124.292																0.277998	-4.00767																128.183	123.496
130.2	129.332	133.831																-0.867793	3.63082																128.958	133.249
186.9	187.559	190.634																0.659025	3.73417																188.777	191.331
111.5	114.071	111.286																2.57144	-0.2136																113.279	110.197
196.7	195.293	194.117																-1.40701	-2.58327																196.722	194.892
5.6	7.94622	8.63562																2.34622	3.03562																4.25171	5.23605
71.9	74.4291	74.1553																2.52908	2.25533																72.5528	72.2305
68.3	71.8861	73.5074																3.58606	5.20735																69.9403	71.568
129.8	124.883	126.5																-4.91711	-3.30016																124.387	125.753
131.9	138.86	135.524																6.96003	3.62374																138.746	134.98
29.2	33.4225	32.7264																4.22251	3.52645																30.4248	29.8691
22.2	26.6654	25.5054																4.46536	3.30535																23.4828	22.4855
13.5	15.5754	14.7884																2.07542	1.2884																12.0896	11.5273
51.6	52.1141	52.2416																0.514138	0.641622																49.6276	49.8236
4.4	4.66814	4.91644																0.268141	0.51644																4.35318	4.5006
8.25	9.34266	9.33028																1.09266	1.08028																8.63191	8.57949
7.53	7.89806	7.98855																0.36806	0.458548																7.30962	7.33958
7.67	8.18412	8.03627																0.514118	0.366267																7.57146	7.38368
7.53	7.97099	8.13949																0.440988	0.609487																7.37638	7.47906
8.25	8.8542	8.79284																0.6042	0.542839																8.18481	8.08284
1.64	1.76123	1.74507																0.121227	0.105066																1.69239	1.56989
1.64	1.79784	1.75625																0.15784	0.116247																1.72591	1.58022
1.64	1.87503	1.73007																0.235029	0.0900681																1.79656	1.55603
4.34	4.43007	4.76554																0.0900662	0.425542																4.13526	4.36115
4.45	4.8824	4.86243																0.432402	0.412426																4.5493	4.45069
5.41	5.83632	6.26445																0.426323	0.854447																5.42245	5.74631
5.43	6.13239	6.10828																0.70239	0.678285																5.69345	5.602
1.99	1.9787	2.24911																-0.0113008	0.259109																1.89145	2.03568
1.99	2.06522	2.28008																0.0752159	0.290081																1.97065	2.0643
1.3	1.25869	1.51239																-0.0413071	0.212387																1.23241	1.35487
1.3	1.32649	1.58378																0.0264938	0.283776																1.29447	1.42084
0.83	0.979688	1.02527																0.149688	0.195269																0.977028	0.904713
0.83	0.726991	0.720781																-0.103009	-0.109219																0.745727	0.623332
0.83	0.663424	0.910382																-0.166576	0.0803824																0.687543	0.798546
3.25	3.72681	3.72013																0.476812	0.470127																3.49155	3.39507
3.25	3.54065	3.75804																0.290652	0.508039																3.32116	3.43011
3.25	3.13005	3.01236																-0.119952	-0.237644																2.94532	2.74101
[truncated: 17 more columns]

## Sheet: Statistics
		B3LYP	B3LYP	B3LYP	B3LYP	B3LYP	B3LYP	B3LYP	B3LYP	B3LYP	B3LYP	B3LYP	B3LYP	mPW1PW91	mPW1PW91	mPW1PW91	mPW1PW91	mPW1PW91	mPW1PW91	mPW1PW91	mPW1PW91	mPW1PW91	mPW1PW91	mPW1PW91	mPW1PW91
		Gas Phase	Gas Phase	Gas Phase	Gas Phase	Gas Phase	Gas Phase	PCM	PCM	PCM	PCM	PCM	PCM	Gas Phase	Gas Phase	Gas Phase	Gas Phase	Gas Phase	Gas Phase	PCM	PCM	PCM	PCM	PCM	PCM
		6-31G(d)	6-31G(d,p)	6-31+G(d,p)	6-311G(d)	6-311G(d,p)	6-311+G(d,p)	6-31G(d)	6-31G(d,p)	6-31+G(d,p)	6-311G(d)	6-311G(d,p)	6-311+G(d,p)	6-31G(d)	6-31G(d,p)	6-31+G(d,p)	6-311G(d)	6-311G(d,p)	6-311+G(d,p)	6-31G(d)	6-31G(d,p)	6-31+G(d,p)	6-311G(d)	6-311G(d,p)	6-311+G(d,p)
TMS	C	189.715	191.55	192.59	183.613	183.89	183.425	190.072	191.894	193.071	184.105	184.35	183.889	193.86	195.536	196.095	188.845	189.159	188.679	194.267	195.928	196.609	188.237	188.488	188.019
	H	32.1826	31.7142	31.6377	32.2012	31.9154	31.9017	32.1769	31.7082	31.6354	32.1985	31.9135	31.9016	32.1159	31.6431	31.5661	32.3737	32.0829	32.066	32.1073	31.6342	31.56	32.0903	31.795	31.7794
13C	μ	-6.15715	-4.61606	-2.68191	5.91751	6.53847	7.37113	-5.22641	-3.69604	-1.41664	7.27884	7.8086	8.91946	-4.78708	-3.34644	-2.18474	6.08432	6.78107	7.51542	-3.78728	-2.36505	-0.920103	6.32051	6.88451	7.9112
TMS-sp2	σ	2.4881	2.45534	2.29377	2.34929	2.24132	2.25215	1.83816	1.83738	1.99389	2.6465	2.40903	3.06411	2.41018	2.30354	2.1048	2.03971	2.04768	1.96513	1.72432	1.67451	1.74836	2.30998	2.1444	2.70164
non scaled	ν	6.53169	6.71433	8.04852	5.85943	5.02616	6.18926	4.62479	4.85981	6.56201	14.7419	8.78056	77.0241	7.0255	6.53053	6.55087	4.27583	4.12181	4.83931	4.48409	4.67254	5.36432	9.6047	6.66323	46.5625
	σ (normal)	2.96217	2.9074	2.63842	2.87726	2.84664	2.70956	2.40552	2.36753	2.38315	2.84927	2.73662	3.10835	2.8314	2.74187	2.50522	2.78214	2.81627	2.50538	2.2734	2.18624	2.18579	2.59483	2.54504	2.76457
13C	μ	1.30169	2.04739	3.58432	4.73268	5.26472	5.15711	1.59602	2.33587	4.04354	5.16473	5.67784	5.59907	0.745258	1.40997	2.43126	4.28356	4.85143	4.74827	1.0866	1.7422	2.90851	3.64118	4.15413	4.07177
TMS-sp3	σ	1.64843	1.76485	1.89926	2.28492	2.21155	2.29444	1.59394	1.75193	1.89524	2.35496	2.27057	2.39501	1.48416	1.51634	1.605	1.73986	1.68907	1.81447	1.43273	1.50789	1.60002	1.8576	1.78708	1.93521
non scaled	ν	6.28871	7.31553	7.18404	15.7276	14.1474	18.5839	6.06483	7.41489	7.35941	20.6973	17.4074	23.2351	5.69123	6.06996	6.03928	6.30303	6.17786	8.74423	5.55839	6.21607	6.26933	9.39748	8.59154	11.1564
	σ (normal)	1.98624	2.06919	2.24605	2.4519	2.39318	2.43421	1.93897	2.05159	2.23429	2.48348	2.41999	2.51011	1.83387	1.85009	1.9745	2.12398	2.07267	2.07455	1.78574	1.83361	1.95831	2.1048	2.05147	2.14652
13C	μ	0	0	0	0.00277449	0.0172877	0.00674284	0	0	0	0.000289038	0.0111267	1.21096e-06	0	0	0	-0.0234379	-0.0109713	-0.00668193	0	0	0	-0.0120936	-0.00495345	-0.00704883
TMS	σ	1.58055	1.85247	2.08726	1.921	1.83737	1.83264	1.52502	1.7837	2.03419	1.84099	1.73777	1.80268	1.26683	1.44624	1.59781	1.60284	1.5465	1.5815	1.22669	1.39104	1.55688	1.56	1.49141	1.57491
scaled	ν	5.9698	8.73613	10.3855	7.16395	6.34092	7.38631	6.08745	8.77712	10.1722	7.31515	6.36554	7.9432	4.19213	5.32533	6.11338	4.90493	4.48449	5.76123	4.43106	5.57631	6.22741	5.79833	5.22565	6.67108
	σ (normal)	1.94342	2.11978	2.33267	2.26664	2.22047	2.15263	1.87053	2.04211	2.28019	2.1664	2.10169	2.09399	1.7325	1.83453	1.96077	2.07778	2.0586	1.96008	1.65399	1.74974	1.90461	1.93468	1.8987	1.8967
1H	μ	-0.171925	0.0159485	0.138598	-0.0354161	0.111883	0.162719	-0.091308	0.0971134	0.238028	0.062934	0.206232	0.266995	-0.0443987	0.13999	0.238698	0.305337	0.477599	0.516385	0.0473524	0.232759	0.34745	0.133253	0.296871	0.343706
TMS-sp2	σ	0.194369	0.177174	0.163413	0.169267	0.149174	0.144683	0.171758	0.149112	0.13195	0.147634	0.123977	0.118743	0.184901	0.16657	0.148632	0.167843	0.142467	0.137882	0.161845	0.136467	0.117602	0.146815	0.116941	0.111844
non scaled	ν	13.8078	9.19837	6.839	10.9349	7.27386	5.78487	10.3365	7.26778	5.34657	8.85427	5.98685	5.19593	13.0422	8.59532	5.84044	10.2054	6.24979	5.39422	10.5755	6.95419	4.91104	8.76351	5.31536	4.87978
	σ (normal)	0.210646	0.201038	0.196459	0.187886	0.176398	0.179493	0.192159	0.178113	0.172397	0.169229	0.155875	0.156214	0.201381	0.191039	0.184977	0.187633	0.173418	0.174084	0.180888	0.165547	0.158815	0.168409	0.151612	0.150091
1H	μ	-0.0561575	-0.0722184	-0.0599729	-0.0288862	-0.0718407	-0.0509424	-0.0131677	-0.0272398	-0.00325076	0.0185637	-0.0215344	0.00762662	-0.0649484	-0.084856	-0.0747853	0.238708	0.192553	0.209335	-0.0206884	-0.038035	-0.0179637	0.0090667	-0.0386016	-0.0142804
TMS-sp3	σ	0.168657	0.148681	0.134488	0.149354	0.130248	0.1354	0.151376	0.130353	0.119097	0.125553	0.104728	0.114686	0.156481	0.135857	0.126639	0.14775	0.123002	0.131123	0.136409	0.115746	0.111827	0.125046	0.0980982	0.110542
non scaled	ν	6.95016	4.8281	4.04736	3.9246	3.342	3.53082	7.44085	4.71548	3.97176	3.46635	2.75586	3.03266	6.12888	4.22332	3.68368	3.87844	3.12441	3.38758	6.25884	4.02594	3.65112	3.53603	2.59945	2.89114
	σ (normal)	0.199099	0.19085	0.183392	0.205402	0.192812	0.1958	0.176218	0.167701	0.16253	0.18129	0.171176	0.177645	0.189697	0.182109	0.178954	0.204092	0.188383	0.193248	0.16432	0.157201	0.157779	0.179107	0.166418	0.175278
1H	μ	0	0	0	-0.000179291	0.0021919	0.000608421	0	0	0	-0.000604127	0.00210487	0.00116225	0	0	0	-0.0012447	0.000240715	-0.000913512	0	0	0	-0.0013901	0.00108649	0.000381146
TMS	σ	0.139819	0.128443	0.127254	0.11648	0.113258	0.118515	0.1292	0.115038	0.110343	0.103074	0.0954158	0.0990949	0.128023	0.119938	0.121682	0.112954	0.10971	0.11742	0.116753	0.105071	0.104352	0.100698	0.0930643	0.0983406
scaled	ν	5.94175	4.81145	4.70287	3.29476	3.19661	3.40946	6.40805	4.8971	4.273	3.22789	2.84979	2.92919	5.0298	4.30333	4.31843	3.1597	3.06114	3.39377	5.54277	4.32256	3.89349	3.15667	2.78407	2.89125
	σ (normal)	0.171655	0.16663	0.166445	0.17657	0.175245	0.177658	0.155407	0.147865	0.147518	0.158326	0.157304	0.159931	0.164092	0.161331	0.163494	0.174909	0.173221	0.176632	0.145278	0.140549	0.144119	0.156234	0.155093	0.159406

## Sheet: Detailed Results
Functional		Solvent?		Basis Set		Type of Data
mPW1PW91		PCM		6-31+G(d,p)		Shielding Tensors
		Isomer 1	Isomer 2	Isomer 3	Isomer 4	Isomer 5	Isomer 6	Isomer 7	Isomer 8	Isomer 9	Isomer 10	Isomer 11	Isomer 12	Isomer 13	Isomer 14	Isomer 15	Isomer 16
sDP4+ (H data)		0.889661	0.110339	-	-	-	-	-	-	-	-	-	-	-	-	-	-
sDP4+ (C data)		0.991744	0.00825585	-	-	-	-	-	-	-	-	-	-	-	-	-	-
sDP4+ (all data)		0.998969	0.00103138	-	-	-	-	-	-	-	-	-	-	-	-	-	-
uDP4+ (H data)		1	4.06218e-08	-	-	-	-	-	-	-	-	-	-	-	-	-	-
uDP4+ (C data)		0.954756	0.0452437	-	-	-	-	-	-	-	-	-	-	-	-	-	-
uDP4+ (all data)		1	1.92497e-09	-	-	-	-	-	-	-	-	-	-	-	-	-	-
DP4+ (H data)		1	5.03806e-09	-	-	-	-	-	-	-	-	-	-	-	-	-	-
DP4+ (C data)		0.999606	0.000394327	-	-	-	-	-	-	-	-	-	-	-	-	-	-
DP4+ (all data)		1	1.98742e-12	-	-	-	-	-	-	-	-	-	-	-	-	-	-
